# Supplementary material for: Bisdemethoxycurcumin Alleviates Dextran Sodium Sulfate-Induced Colitis via Inhibiting NLRP3 Inflammasome Activation and Modulating the Gut Microbiota in Mice
Source: Antioxidants (Basel). 2022 Oct 7;11(10):1994. doi: 10.3390/antiox11101994 (PMC9598232; doi:10.3390/antiox11101994)
Supplement: Supplementary file 1 [file antioxidants-11-01994-s001.zip]

Archive with 1 entries (1 files):
- antioxidants-1906050-supplementary.pdf
